# Supplementary material for: Paralytic Shellfish Toxin Concentrations Measured in Alaskan Arctic Clams Using ELISA and HPLC Methods
Source: Toxins (Basel). 2025 Jan 28;17(2):60. doi: 10.3390/toxins17020060 (PMC11860261; doi:10.3390/toxins17020060)
Supplement: Supplementary file 1 [file toxins-17-00060-s001.zip]

Archive with 1 entries (1 files):
- toxins-3408458-supplementary.pdf
